# Supplementary material for: Cell cycle dependent coordination of surface layer biogenesis in Caulobacter crescentus
Source: Nat Commun. 2024 Apr 18;15:3355. doi: 10.1038/s41467-024-47529-5 (PMC11026435; doi:10.1038/s41467-024-47529-5)
Supplement: Supplementary file 8 — Source Data [file 41467_2024_47529_MOESM8_ESM.xlsx]

## Sheet: Fig.3d
	Pearson's Correlation Coefficient, caluclated using Coloc2 in ImageJ. R values for colocalisation between sfGFP and mRFP1 signals in each cell.
	Untreated	Cephalexin	A22
	-0.43	-0.5	0.35
	-0.42	-0.31	0.48
	-0.39	-0.43	0.55
	-0.49	-0.43	0.53
	-0.51	-0.26	0.32
	-0.24	-0.75	0.23
	-0.34	-0.49	0.5
	-0.28	-0.29	0.16
	-0.41	-0.55	0.55
	-0.45	-0.66	0.2
	-0.68	-0.66	0.14
	-0.43	-0.45	0.18
	-0.42	-0.42	0.32
	-0.47	-0.52	0.23
	-0.33	-0.14	0.31
	-0.45	-0.41	0.59
	-0.57	-0.73	0.45
	-0.37	-0.31	0.24
	-0.19	-0.38	0.77
	-0.31	-0.28	0.24
	-0.55	-0.62	0.58
	-0.46	-0.42	0.28
	-0.29	-0.44	0.62
	-0.7	-0.23	0.39
	-0.89	-0.58	0.24
	-0.66	-0.22	0.04
	-0.56	-0.35	0.53
	-0.43	-0.57	0.53
	-0.56	-0.37	0.61
	-0.6	-0.53	0.55

## Sheet: Fig. 6b
	Pearson's Correlation Coefficient, caluclated using Coloc2 in ImageJ. R values for colocalisation between sfGFP and mRFP1 signals in each cell.
	Cell No.	No Treatment	Mitomycin C	Cephalexin	Polymixin B
	1	-0.76	-0.89	-0.46	0.65
	2	-0.76	-0.79	-0.63	0.72
	3	-0.73	-0.79	-0.26	0.75
	4	-0.72	-0.77	-0.33	0.75
	5	-0.7	-0.75	-0.19	0.76
	6	-0.69	-0.75	-0.6	0.8
	7	-0.67	-0.7	-0.41	0.81
	8	-0.65	-0.7	-0.64	0.83
	9	-0.64	-0.69	-0.42	0.83
	10	-0.59	-0.68	-0.39	0.84
	11	-0.59	-0.66	-0.25	0.86
	12	-0.58	-0.66	-0.64	0.88
	13	-0.54	-0.63	-0.51	0.88
	14	-0.54	-0.57	-0.31	0.9
	15	-0.54	-0.53	-0.81	0.9
	16	-0.42	-0.59	-0.64	0.93
	17	-0.39	-0.76	-0.35	0.94
	18	-0.37	-0.65	-0.44	0.94
	19	-0.35	-0.65	-0.26	0.95
	20	-0.32	-0.67	-0.49	0.96
	Mean	-0.5775	-0.694	-0.4515	0.844
	StDev	0.14164	0.0850634	0.16671	0.0861089
	Minimum	-0.32	-0.53	-0.19	0.96
	Max	-0.76	-0.89	-0.81	0.65

## Sheet: Fig. 7g
	Correlation of HADA and SpyCatcher-FP fluorescence profiles were calculated using Pearson's Correlation Coefficient in ImageJ (Coloc2)
	Cell Type	Dividing		Non-dividing
	Channel	sfGFP	mRFP1	sfGFP	mRFP1
		-0.22	-0.46	-0.26	-0.13
		0.13	-0.25	-0.16	-0.31
		0.16	-0.24	-0.22	-0.1
		0.45	-0.47	0	-0.08
		0.33	-0.06	-0.33	-0.38
		0.22	-0.31	-0.22	-0.27
		0.29	-0.72	-0.19	-0.35
		0.03	-0.08	0.07	0
		0.33	-0.46	-0.29	0.17
		0.13	-0.27	-0.45	0.03
		0.32	-0.02	0.46	0.26
		0.25	0.17	-0.44	-0.38
		0.56	-0.25	-0.18	-0.11
		0.24	-0.3	-0.14	-0.21
		0.61	-0.22	-0.15	-0.31
		0.32	-0.04	0.09	-0.11
		0.55	-0.17	0.39	0.15
		0.62	-0.51	-0.03	-0.08
		0.26	-0.45	0.25	0.2
		0.03	-0.32	0.46	0.04
		0.35	-0.38	-0.37	-0.31
		0.37	-0.32	-0.08	-0.12
		0.31	-0.17	0.5	-0.43
		0.70	-0.04	-0.23	-0.3
		0.43	-0.08	0	-0.26
		0.33	-0.06	-0.1	-0.21
		0.46	-0.22	0.01	-0.52
		0.20	0.01	0.32	0.28
		0.13	0.08	0.37	-0.12
		0.61	0.03	0.46	-0.43
		0.42	-0.18	-0.36	-0.13
		0.30	-0.09
		0.16	0.09
		0.05	0.17
		0.47	0.08
		0.22	-0.44
		0.02	0.08
		0.23	0.02
		0.46	-0.28
		0.02	0.09
		0.40	-0.02
		0.13	-0.07
		0.54	0.04
		0.22	-0.16
		0.2	-0.37

## Sheet: Supplementary Fig. 2a-e
	Growth curve data of C. crescentus cells under exposure to avrious compounds
	Chloramphenicol
	Time (hours)	0	1	2	3	4	5
	0 μg/mL	0.184	0.271	0.382	0.641	0.95	1.22
	0.02 μg/ml	0.184	0.265	0.374	0.617	0.91	1.194
	0.1 μg/mL	0.184	0.258	0.339	0.522	0.745	0.974
	0.5 μg/mL	0.184	0.23	0.268	0.313	0.36	0.395
	2.5 μg/mL	0.184	0.214	0.233	0.244	0.261	0.266
	Cephalexin
	Time (hours)	0	1	2	3	4	5	6
	0 μg/mL	0.125	0.157	0.194	0.253	0.36	0.544	0.728
	50 μg/mL	0.125	0.154	0.188	0.234	0.283	0.329	0.329
	100 μg/mL	0.125	0.154	0.175	0.169	0.157	0.146	0.137
	150 μg/mL	0.125	0.15	0.159	0.145	0.136	0.129	0.125
	200 μg/mL	0.125	0.146	0.154	0.145	0.13	0.124	0.119
	FtsZ Polymer Stabilizer
	Time (hours)	0	1	2	3	4	5	6
	0.0 μg/mL	0.124	0.17	0.267	0.369	0.532	0.723	0.963
	0.5 μg/mL	0.124	0.174	0.264	0.405	0.568	0.728	0.991
	1.0 μg/mL	0.124	0.175	0.239	0.367	0.57	0.783	1.032
	2.5 μg/mL	0.124	0.179	0.264	0.382	0.56	0.809	0.99
	5.0 μg/mL	0.124	0.177	0.284	0.381	0.556	0.758	0.96
	Polymyxin B
	Time (hours)	0	1	2	3	4	5	6
	0.0 μg/mL	0.124	0.17	0.267	0.369	0.532	0.723	0.963
	1.25 μg/mL	0.124	0.169	0.258	0.319	0.436	0.509	0.625
	5.0 μg/mL	0.124	0.176	0.253	0.35	0.445	0.539	0.675
	7.5 μg/mL	0.124	0.165	0.224	0.237	0.341	0.372	0.351
	10.0 μg/mL	0.124	0.164	0.213	0.209	0.241	0.217	0.235
	Mitomycin C
	Time (hours)	0	1	2	3	4	5	6
	0.0 μg/mL	0.124	0.17	0.267	0.369	0.532	0.723	0.963
	0.5 μg/mL	0.124	0.138	0.151	0.152	0.156	0.18	0.156
	1.0 μg/mL	0.124	0.133	0.119	0.117	0.136	0.117	0.128
	2.5 μg/mL	0.124	0.14	0.16	0.11	0.161	0.099	0.1
	5.0 μg/mL	0.124	0.144	0.146	0.127	0.14	0.132	0.118
	A22
	Time (hours)	0	1	2	3	4	5
	0 µg/mL	0.1	0.13	0.23	0.36	0.535	0.746
	10 µg/mL	0.1	0.12	0.2	0.31	0.44	0.609
	25 µg/mL	0.1	0.1	0.15	0.2	0.265	0.39
	50 µg/mL	0.1	0.112	0.125	0.12	0.122	0.128

## Sheet: Supplementary Fig. 3b
	Concentration Cephalexin (µg/mL)	5			10			25			50
	Time Elapsed (Hours)	1	2	3	1	2	3	1	2	3	1	2	3
	1	1.5703	1.60197	1.54937	1.5104	1.61927	1.59957	1.54326	1.62675	1.60907	1.71991	1.83045	1.80696
	2	1.58185	1.62993	1.56047	1.53432	1.62311	1.62673	1.54821	1.69731	1.62431	1.945	1.89609	1.84502
	3	1.646	1.64277	1.62143	1.56062	1.62361	1.63281	1.61009	1.71047	1.63616	1.98025	1.90156	1.86691
	4	1.65176	1.65517	1.6878	1.56758	1.62362	1.63783	1.62112	1.71415	1.64823	2.10647	1.91091	1.8744
	5	1.66297	1.67617	1.70688	1.58747	1.62375	1.66325	1.62455	1.7143	1.64973	2.10817	1.93153	1.8894
	6	1.66642	1.69198	1.70879	1.59009	1.62561	1.66864	1.63717	1.72758	1.65714	2.19588	1.98057	1.89766
	7	1.69886	1.70531	1.71311	1.59069	1.6295	1.67191	1.64156	1.7421	1.66206	2.19731	2.02672	2.01146
	8	1.73121	1.70993	1.72643	1.60719	1.63872	1.69093	1.66717	1.75716	1.66331	2.21972	2.02714	2.04568
	9	1.76156	1.72448	1.75693	1.63514	1.64032	1.69333	1.69637	1.76321	1.67171	2.25646	2.03615	2.10158
	10	1.76618	1.73088	1.75933	1.6476	1.64882	1.70309	1.69902	1.78936	1.68453	2.32375	2.09063	2.10653
	11	1.78839	1.73357	1.77177	1.65616	1.65724	1.72094	1.70788	1.80979	1.69193	2.35089	2.1451	2.19904
	12	1.80478	1.73736	1.78388	1.69554	1.66296	1.72453	1.73117	1.82808	1.69375	2.35939	2.1486	2.20371
	13	1.82804	1.74279	1.79904	1.71386	1.66777	1.74731	1.73422	1.8515	1.70622	2.36444	2.19675	2.21952
	14	1.8303	1.74313	1.83811	1.71861	1.67206	1.76068	1.7433	1.85642	1.7067	2.3674	2.21867	2.27366
	15	1.83049	1.74432	1.84372	1.73103	1.67793	1.76467	1.75001	1.85768	1.7222	2.44064	2.22522	2.29981
	16	1.83132	1.74487	1.86668	1.73354	1.69064	1.79776	1.7519	1.88519	1.72279	2.48659	2.30653	2.31392
	17	1.83156	1.7524	1.87353	1.74242	1.69879	1.80262	1.75447	1.90241	1.72809	2.49564	2.32061	2.3656
	18	1.83305	1.75401	1.88194	1.76272	1.70661	1.80792	1.75868	1.94783	1.73574	2.57513	2.32793	2.36997
	19	1.85193	1.76826	1.88269	1.76368	1.70725	1.81391	1.76358	1.95302	1.74496	2.64247	2.43396	2.37864
	20	1.85793	1.78616	1.94443	1.76757	1.70888	1.83739	1.76754	1.98623	1.75102	2.65732	2.4495	2.39186
	21	1.86423	1.78792	1.94939	1.77451	1.71411	1.87246	1.77255	1.99653	1.76013	2.6647	2.51032	2.43485
	22	1.86809	1.80222	1.98728	1.77717	1.73088	1.87495	1.77465	2.00112	1.76298	2.67158	2.51223	2.44575
	23	1.88186	1.80291	1.99518	1.77793	1.73326	1.89474	1.77526	2.00908	1.76918	2.68342	2.52875	2.45916
	24	1.88441	1.80793	1.99621	1.78639	1.74051	1.91694	1.78176	2.03436	1.77272	2.70137	2.54792	2.50276
	25	1.8933	1.80876	2.00295	1.8028	1.74403	1.92199	1.78441	2.06193	1.77659	2.70757	2.5999	2.50621
	26	1.91107	1.8089	2.02571	1.80645	1.74408	1.94326	1.78468	2.07303	1.77927	2.70978	2.60423	2.52638
	27	1.91566	1.83242	2.04367	1.80896	1.74595	1.94439	1.78921	2.08434	1.78047	2.7128	2.61499	2.52921
	28	1.92525	1.83357	2.0574	1.8267	1.74784	1.964	1.79093	2.09036	1.78522	2.73895	2.65456	2.54762
	29	1.93426	1.84464	2.06941	1.82695	1.74788	1.96863	1.79212	2.09216	1.79347	2.77741	2.7687	2.57045
	30	1.9407	1.86634	2.08736	1.82709	1.75254	1.97412	1.80416	2.0934	1.79808	2.78817	2.7752	2.5942
	31	1.9474	1.87557	2.09142	1.82858	1.76106	1.98118	1.80696	2.09875	1.80604	2.81555	2.87296	2.59486
	32	1.95088	1.87856	2.10084	1.83175	1.78523	1.98592	1.8075	2.11665	1.81004	2.83766	2.91711	2.61752
	33	1.9518	1.87891	2.10165	1.84072	1.78706	2.00699	1.81022	2.11975	1.82702	2.84988	2.91844	2.62221
	34	1.95841	1.88359	2.11504	1.85079	1.7882	2.00879	1.81901	2.13468	1.82915	2.87839	2.93777	2.63777
	35	1.95977	1.90333	2.14302	1.85856	1.79733	2.03021	1.82535	2.14059	1.8401	2.95959	2.93964	2.65466
	36	1.96736	1.90364	2.14426	1.86544	1.79755	2.05157	1.82778	2.14452	1.84246	3.02641	2.96781	2.66302
	37	1.97352	1.91073	2.14591	1.87002	1.80286	2.06149	1.82954	2.18298	1.8511	3.0291	3.02715	2.68496
	38	1.97815	1.91172	2.15349	1.88515	1.80378	2.07635	1.83996	2.18321	1.85329	3.04104	3.02958	2.79655
	39	1.98487	1.9174	2.17885	1.90016	1.80597	2.07941	1.84364	2.19115	1.85899	3.06853	3.04057	2.82391
	40	1.99267	1.92482	2.18934	1.90327	1.80964	2.09339	1.84423	2.19664	1.86194	3.06861	3.04707	2.83963
	41	2.01108	1.92545	2.19617	1.91847	1.81133	2.0948	1.85581	2.20638	1.8655	3.0885	3.05762	2.91328
	42	2.01252	1.93333	2.19626	1.9314	1.81383	2.10424	1.85887	2.22049	1.87111	3.1481	3.06984	2.91802
	43	2.01837	1.93581	2.20916	1.94474	1.81466	2.1258	1.86996	2.22196	1.8733	3.15887	3.12491	2.93197
	44	2.02503	1.94162	2.21541	1.95249	1.81597	2.1861	1.87331	2.22714	1.91281	3.16536	3.14119	2.96264
	45	2.03017	1.94765	2.2264	1.9539	1.82611	2.19393	1.87339	2.23223	1.92134	3.16724	3.14529	2.98507
	46	2.03081	1.95221	2.22654	1.95565	1.83635	2.21282	1.87559	2.23874	1.92135	3.18034	3.17182	2.98802
	47	2.0348	1.95824	2.2295	1.95962	1.85384	2.24952	1.87913	2.27142	1.92206	3.20067	3.23077	3.00035
	48	2.03741	1.96131	2.25487	1.9648	1.85774	2.27952	1.88076	2.28152	1.92564	3.21381	3.23181	3.01885
	49	2.0411	1.96139	2.25713	1.97642	1.86703	2.27984	1.88162	2.33495	1.92805	3.21808	3.24962	3.02318
	50	2.04403	1.96203	2.27354	1.97847	1.86845	2.29181	1.90164	2.34042	1.93001	3.2314	3.28356	3.03461
	51	2.0452	1.96225	2.32444	1.99392	1.86858	2.29616	1.90824	2.34887	1.93505	3.28123	3.28689	3.06276
	52	2.07042	1.96237	2.34437	1.99826	1.86917	2.29743	1.90921	2.35017	1.93968	3.31659	3.31612	3.0682
	53	2.07175	1.96968	2.34966	2.00242	1.87784	2.30104	1.90978	2.35084	1.94323	3.32269	3.38748	3.08005
	54	2.0762	1.97378	2.35071	2.00297	1.87813	2.31158	1.9112	2.35096	1.94368	3.33078	3.4016	3.08249
	55	2.08474	1.97419	2.35943	2.0048	1.87964	2.31587	1.91199	2.36016	1.94743	3.39406	3.40196	3.11288
	56	2.09212	1.97816	2.36412	2.00629	1.88498	2.35107	1.91841	2.3716	1.94875	3.39909	3.40365	3.12805
	57	2.09816	1.97922	2.36971	2.00694	1.8871	2.42476	1.92063	2.37741	1.95544	3.43618	3.41696	3.14759
	58	2.09983	1.98015	2.37039	2.01244	1.88775	2.4415	1.93048	2.3875	1.96829	3.48808	3.52961	3.17898
	59	2.10902	1.98046	2.37603	2.01295	1.89393	2.46249	1.93567	2.38882	1.97288	3.5061	3.53487	3.24457
	60	2.12246	1.98278	2.39192	2.01671	1.89877	2.48522	1.93848	2.39236	1.97694	3.5298	3.53848	3.25454
	61	2.12643	1.98297	2.39247	2.01821	1.90111	2.493	1.94614	2.41109	1.97753	3.56793	3.55063	3.32475
	62	2.12649	1.98758	2.39603	2.02547	1.90121	2.51387	1.94669	2.42804	1.98291	3.5918	3.56033	3.34211
	63	2.13902	1.99037	2.41113	2.03583	1.90273	2.52648	1.95297	2.44066	1.9894	3.59454	3.56054	3.35548
	64	2.14577	1.99049	2.42623	2.03835	1.91097	2.52902	1.95478	2.46671	1.99031	3.68838	3.57753	3.35852
	65	2.15641	1.99311	2.44613	2.04091	1.91151	2.53613	1.95595	2.49543	1.99406	3.69969	3.61212	3.36449
	66	2.16753	2.00224	2.47053	2.04915	1.91201	2.55426	1.95708	2.5421	1.99626	3.7032	3.66367	3.36871
	67	2.17132	2.00315	2.50068	2.05377	1.91654	2.56321	1.95745	2.55403	1.99852	3.70737	3.67947	3.37697
	68	2.1819	2.00946	2.54051	2.05764	1.91713	2.57649	1.95794	2.56167	2.00179	3.71417	3.69232	3.38268
	69	2.21698	2.01621	2.54814	2.06066	1.92186	2.57732	1.96578	2.57412	2.02269	3.71824	3.69764	3.3951
	70	2.22292	2.01769	2.55434	2.06484	1.92363	2.58149	1.96741	2.57459	2.02498	3.72162	3.70461	3.41356
	71	2.23635	2.01773	2.56672	2.07226	1.9271	2.60741	1.96862	2.57472	2.02825	3.72328	3.7268	3.48067
	72	2.26489	2.02747	2.57112	2.07348	1.9351	2.60906	1.97213	2.5823	2.03303	3.72739	3.78307	3.52396
	73	2.27471	2.03314	2.57158	2.08154	1.93998	2.62211	1.97739	2.65226	2.03367	3.88454	3.8159	3.53136
	74	2.27625	2.03587	2.57758	2.08661	1.94366	2.62578	1.97882	2.65739	2.04652	3.93649	3.83717	3.54379
	75	2.32356	2.03606	2.63703	2.08821	1.9445	2.63503	1.98026	2.67316	2.05466	3.97057	3.83901	3.57052
	76	2.33028	2.03877	2.6613	2.09333	1.94515	2.64436	1.98441	2.67639	2.05784	4.03494	3.83971	3.57166
	77	2.33498	2.04254	2.66826	2.09647	1.94741	2.67098	1.98857	2.68095	2.05887	4.05654	3.84746	3.61104
	78	2.35442	2.04399	2.67214	2.09703	1.9486	2.6755	1.99351	2.68636	2.07019	4.06903	3.903	3.61129
	79	2.362	2.0458	2.675	2.10122	1.95087	2.72059	1.99389	2.69806	2.07138	4.08968	3.91181	3.6485
	80	2.37305	2.04942	2.68979	2.10593	1.95503	2.78882	1.99575	2.7357	2.08001	4.12466	3.94258	3.71324
	81	2.37583	2.05212	2.70088	2.11563	1.95709	2.98727	1.99655	2.74903	2.08496	4.13954	3.95106	3.71736
	82	2.40267	2.05398	2.75414	2.12461	1.96307	3.00594	1.99717	2.77743	2.12234	4.15112	3.9671	3.76316
	83	2.47194	2.06481	2.75612	2.12705	1.96378	3.0305	1.99856	2.81351	2.12963	4.15991	3.97253	3.76527
	84	2.47292	2.06496	2.78167	2.12905	1.96523	3.03053	2.00375	2.83908	2.13784	4.18187	3.99491	3.77192
	85	2.47806	2.0696	2.8205	2.12941	1.9657	3.05006	2.00942	2.86833	2.14913	4.23622	4.01947	3.77321
	86	2.51088	2.07063	2.83959	2.13577	1.96587	3.08774	2.01014	2.88338	2.1512	4.25126	4.06178	3.81576
	87	2.53347	2.07961	2.8661	2.13728	1.96612	3.17161	2.01161	2.88928	2.15495	4.32879	4.06652	3.83747
	88	2.56829	2.09242	2.86939	2.13843	1.96627	3.25424	2.01192	2.89326	2.15534	4.39424	4.07451	3.84806
	89	2.68963	2.09497	2.87382	2.14056	1.97164	3.29095	2.02203	2.89933	2.15744	4.42318	4.10476	3.85587
	90	2.7382	2.09932	2.89035	2.14754	1.97171	3.3229	2.02327	2.93139	2.16002	4.42663	4.15419	3.88529
	91	2.78018	2.09954	2.91385	2.15306	1.97945	3.34137	2.02567	2.93784	2.16046	4.44527	4.17248	3.90837
	92	2.904	2.10159	2.92376	2.16016	1.97956	3.34404	2.04015	2.95933	2.17047	4.45158	4.18069	3.9148
	93	2.97701	2.11528	2.94058	2.16095	1.98009	3.3527	2.04024	2.96684	2.17098	4.48776	4.18951	3.92324
	94	4.21716	2.11574	2.96136	2.16953	1.98199	3.4102	2.04783	2.96907	2.17167	4.48923	4.19306	3.94306
	95	5.04915	2.11914	2.98786	2.16977	1.98592	3.41679	2.04821	2.98817	2.17436	4.76221	4.19323	3.9738
	96	5.37739	2.12447	2.9945	2.19355	1.98794	3.44152	2.05241	2.99359	2.18578	4.87387	4.2014	4.00558
	97		2.12848	3.00158	2.19888	1.98859	3.53803	2.05262	3.00993	2.18703	4.99146	4.24222	4.03025
	98		2.13107	3.00737	2.20371	1.98976	3.58343	2.05574	3.0131	2.19026	5.15731	4.26303	4.0591
	99		2.13169	3.01625	2.20564	1.99438	3.72027	2.05855	3.03682	2.19325	5.21038	4.28332	4.07466
	100		2.13402	3.01753	2.20698	1.99791	4.08276	2.06212	3.09043	2.19815	5.2641	4.29182	4.12855
	101		2.13422	3.02893	2.21433	1.99892		2.06526	3.09442	2.19878	6.86759	4.30538	4.13405
	102		2.13686	3.08237	2.22081	2.00096		2.06841	3.13063	2.19902	7.89875	4.32207	4.15266
	103		2.13903	3.11956	2.23233	2.00315		2.06898	3.13128	2.20076		4.3284	4.16064
	104		2.13948	3.12131	2.2332	2.00435		2.06953	3.13745	2.20493		4.33817	4.17258
	105		2.14259	3.12328	2.2343	2.00732		2.06956	3.17507	2.20598		4.33891	4.18482
	106		2.14621	3.14814	2.23538	2.01224		2.07938	3.18294	2.20616		4.3465	4.19834
	107		2.14683	3.16383	2.23737	2.01665		2.09775	3.22146	2.22872		4.3613	4.19923
	108		2.15027	3.17513	2.23957	2.02115		2.10245	3.22677	2.2289		4.36511	4.20224
	109		2.15507	3.19761	2.23973	2.02692		2.10384	3.22773	2.22992		4.36988	4.20807
	110		2.17212	3.2101	2.2536	2.0285		2.11672	3.24285	2.23029		4.38324	4.22059
	111		2.17522	3.23322	2.26244	2.02895		2.11736	3.24374	2.23272		4.41276	4.22731
	112		2.18753	3.24363	2.27248	2.03044		2.11807	3.24655	2.23692		4.43136	4.23203
	113		2.18832	3.25496	2.2888	2.03416		2.11929	3.26357	2.23854		4.43576	4.25607
	114		2.18888	3.25921	2.30001	2.04014		2.12793	3.30985	2.253		4.45528	4.29543
	115		2.18982	3.27151	2.30569	2.04191		2.13077	3.31028	2.26019		4.46168	4.29986
	116		2.19518	3.30369	2.31586	2.04308		2.1348	3.31785	2.26645		4.4999	4.3121
	117		2.1954	3.31183	2.32101	2.04368		2.13663	3.32273	2.2725		4.49994	4.34188
	118		2.20269	3.31386	2.33343	2.04419		2.14093	3.41999	2.28608		4.50495	4.35465
	119		2.20333	3.32655	2.33756	2.04494		2.14227	3.42422	2.2882		4.51739	4.36256
	120		2.20649	3.42322	2.34012	2.04954		2.14321	3.43191	2.29352		4.55916	4.36557
	121		2.20659	3.43792	2.34148	2.05001		2.14349	3.43694	2.3055		4.57292	4.411
	122		2.2142	3.44867	2.35123	2.0572		2.14731	3.47033	2.31376		4.59003	4.48074
	123		2.22451	3.45705	2.35443	2.05721		2.14744	3.48316	2.32581		4.59568	4.49465
	124		2.22576	3.468	2.36095	2.05997		2.14881	3.62536	2.32706		4.59673	4.54093
	125		2.2259	3.47722	2.3679	2.06097		2.14914	3.62737	2.33179		4.61713	4.54542
	126		2.23146	3.62357	2.36879	2.06442		2.14968	3.75535	2.34322		4.62384	4.54921
	127		2.23165	3.63515	2.37812	2.06442		2.15472	3.77252	2.34494		4.6363	4.55878
	128		2.23199	3.77415	2.38651	2.06672		2.15792	3.77775	2.34578		4.65408	4.56168
	129		2.23228	3.77708	2.38768	2.0696		2.15928	3.78043	2.34761		4.66213	4.56288
	130		2.23255	3.78083	2.40507	2.07529		2.16402	3.80421	2.35239		4.68379	4.58539
	131		2.23888	3.79592	2.40894	2.07815		2.16658	3.81512	2.37569		4.69816	4.61552
	132		2.23899	3.80048	2.40916	2.07836		2.16736	3.83252	2.37665		4.72745	4.62159
	133		2.24065	3.80409	2.42954	2.07957		2.1695	3.84397	2.37871		4.72852	4.64796
	134		2.24218	3.82824	2.42973	2.08365		2.17029	3.85468	2.38544		4.74032	4.64979
	135		2.24247	3.83682	2.43306	2.0857		2.17058	3.92275	2.39914		4.79291	4.68065
	136		2.24358	3.85914	2.46713	2.08651		2.17324	4.16037	2.41826		4.80644	4.68598
	137		2.24928	3.9226	2.46959	2.09347		2.17498	4.40198	2.41838		4.83201	4.69551
	138		2.25045	4.15159	2.46967	2.09451		2.18084	4.83688	2.42242		4.83269	4.69889
	139		2.25202	4.42518	2.47617	2.09634		2.18139	6.01482	2.42495		4.86087	4.74534
	140		2.2528	4.85328	2.47788	2.09824		2.18581		2.43205		4.89089	4.74997
	141		2.25444	6.03395	2.48507	2.09987		2.18754		2.43583		4.90818	4.79473
	142		2.2604		2.48507	2.10034		2.19383		2.44078		4.92949	4.79784
	143		2.26565		2.48739	2.1018		2.19656		2.44403		4.97903	4.81083
	144		2.27366		2.48984	2.10391		2.19785		2.45493		5.00095	4.85055
	145		2.27923		2.50486	2.10425		2.19912		2.46535		5.00278	4.85615
	146		2.28367		2.50725	2.10639				2.4656		5.01792	4.87311
